# Supplementary material for: Metabolic and Obesity Phenotype Trajectories in Taiwanese Medical Personnel
Source: Int J Environ Res Public Health. 2022 Jul 4;19(13):8184. doi: 10.3390/ijerph19138184 (PMC9266400; doi:10.3390/ijerph19138184)
Supplement: Supplementary file 1 [file ijerph-19-08184-s001.zip]

Archive with 1 entries (1 files):
- ijerph-1690613-supplementary.pdf
